# Supplementary material for: Extended shortwave infrared absorbing antiaromatic fluorenium-indolizine chromophores
Source: Chem Sci. 2024 Jul 12;15(31):12349–60. doi: 10.1039/d4sc00733f (PMC11304523; doi:10.1039/d4sc00733f)
Supplement: SC-015-D4SC00733F-s002 [file SC-015-D4SC00733F-s002.cif]

# Electronic Supplementary Material (ESI) for Chemical Science.
# This journal is © The Royal Society of Chemistry 2024

####################################################################### 
# 
# This file contains crystal structure data downloaded from the 
# Cambridge Structural Database (CSD) hosted by the Cambridge 
# Crystallographic Data Centre (CCDC).
# 
# Full information about CCDC data access policies and citation 
# guidelines are available at http://www.ccdc.cam.ac.uk/access/V1 
# 
# Audit and citation data items may have been added by the CCDC. 
# Please retain this information to preserve the provenance of 
# this file and to allow appropriate attribution of the data. 
# 
#######################################################################

data_c23007
_database_code_depnum_ccdc_archive 'CCDC 2329750'
loop_
_audit_author_name
_audit_author_address
'Sean Parkin'
;UKy
United States of America
;
# CIF edited on-the-fly by script CIFFIX (S. Parkin, 2000-2022). 
# CIFFIX: https://xray.uky.edu/Resources/scripts/ciffix 
_audit_update_record             
;
2024-01-30 deposited with the CCDC.	2024-05-21 downloaded from the CCDC.
;

# start Validation Reply Form
_vrf_PLAT934_c23007              
;
PROBLEM: Number of (Iobs-Icalc)/Sigma(W) > 10 Outliers ..          2 Check 
RESPONSE: These are (0 1 4) and (-1 3 5), here are the entries from the 
SHELXL-generated list of "Most Disagreeable Reflections":
     0   1   4        468.69          5.44      13.38       0.009       7.25
    -1   3   5        431.24         50.68      10.01       0.029       3.78
So, these are at moderate to low resolution and have Fo2 > Fc2. There is 
no obvious reason for the mis-match. In such cases we prefer to leave the 
experimental dataset intact and unmolested (by OMIT) and let the reader 
decide. A few more details are given in the _exptl_special_details part 
of the CIF.
;
# end Validation Reply Form

_audit_creation_method           'SHELXL-2019/2 and CIFFIX'

_shelx_SHELXL_version_number     2019/2

_chemical_name_systematic        ?
_chemical_name_common            ?
_chemical_melting_point          ?
_chemical_formula_moiety         '2(C49 H35 N2), 2(F6 P), C4 H10 O, C2 H3 N'
_chemical_formula_sum            'C104 H83 F12 N5 O P2'
_chemical_formula_weight         1708.69

loop_
_atom_type_symbol
_atom_type_description
_atom_type_scat_dispersion_real
_atom_type_scat_dispersion_imag
_atom_type_scat_source
C C 0.0181 0.0091 'International Tables Vol C Tables 4.2.6.8 and 6.1.1.4'
H H 0.0000 0.0000 'International Tables Vol C Tables 4.2.6.8 and 6.1.1.4'
N N 0.0311 0.0180 'International Tables Vol C Tables 4.2.6.8 and 6.1.1.4'
F F 0.0727 0.0534 'International Tables Vol C Tables 4.2.6.8 and 6.1.1.4'
P P 0.2955 0.4335 'International Tables Vol C Tables 4.2.6.8 and 6.1.1.4'
O O 0.0492 0.0322 'International Tables Vol C Tables 4.2.6.8 and 6.1.1.4'

_space_group_crystal_system      monoclinic
_space_group_IT_number           14
_space_group_name_H-M_alt        'P 21/n'
_space_group_name_Hall           '-P 2yn'

_shelx_space_group_comment       
; 
The symmetry employed for this shelxl refinement is uniquely defined 
by the following loop, which should always be used as a source of 
symmetry information in preference to the above space-group names. 
They are only intended as comments. 
;

loop_
_space_group_symop_operation_xyz
'x, y, z'
'-x+1/2, y+1/2, -z+1/2'
'-x, -y, -z'
'x-1/2, -y-1/2, z-1/2'

_cell_length_a                   7.2201(2)
_cell_length_b                   18.5131(7)
_cell_length_c                   31.5422(9)
_cell_angle_alpha                90
_cell_angle_beta                 90.9593(17)
_cell_angle_gamma                90
_cell_volume                     4215.5(2)
_cell_formula_units_Z            2
_cell_measurement_temperature    100.0(2)
_cell_measurement_reflns_used    9858
_cell_measurement_theta_min      2.80
_cell_measurement_theta_max      74.61

_exptl_crystal_description       shard
_exptl_crystal_colour            'dark green'
_exptl_crystal_density_meas      ?
_exptl_crystal_density_method    ?
_exptl_crystal_density_diffrn    1.346
_exptl_crystal_F_000             1776
_exptl_transmission_factor_min   ?
_exptl_transmission_factor_max   ?
_exptl_crystal_size_max          0.180
_exptl_crystal_size_mid          0.060
_exptl_crystal_size_min          0.010
_exptl_absorpt_coefficient_mu    1.153
_shelx_estimated_absorpt_T_min   0.819
_shelx_estimated_absorpt_T_max   0.989
_exptl_absorpt_correction_type   multi-scan
_exptl_absorpt_correction_T_min  0.579
_exptl_absorpt_correction_T_max  0.971
_exptl_absorpt_process_details   '<i>SADABS</i> (Krause et al., 2015)'
_exptl_absorpt_special_details   
; 
In addition to absorption, multi-scan techniques also correct other slowly 
varying changes in scale factor over reciprocal space, such as those caused 
by X-ray beam inhomogeneity, goniometer imperfection, crystal decomposition, 
crystal longer than the X-ray beam cross section, absorption by the crystal 
mount, scan truncation etc. These account, by and large, for the difference 
between SHELX estimates of Tmin and Tmax and the _exptl_absorpt_correction_ 
values. 
;

_exptl_special_details           
; 
The crystal was mounted using polyisobutene oil on the tip of a fine glass 
fibre, which was fastened in a copper mounting pin with electrical solder. 
It was placed directly into the cold gas stream of a liquid-nitrogen based 
cryostat (Hope, 1994; Parkin & Hope, 1998). Diffraction data were collected 
with the crystal at 100K. 

This structure is plain weird. The crystals were tiny - very thin
splintered shards.  Diffraction with MoK(alpha) was exceedingly weak,
but with CuK(alpha) there were just enough identifiable reflections
at high-resolution to justify data collection, which ran for about a
day. The structure solved quite easily and the whole of the organic
part was well resolved. One [PF6]- anion sits on a crystallographic
inversion, so only half of it is in any one asymmetric unit. This means
that another half a charge must come from somewhere. In the remaining
difference density, it was quite easy to pick out another [PF6]- anion,
which must only be present at half occupancy. The rest of the time this
site seems to be occupied by a disordered superposition of acetonitrile
and diethyl ether. Such a combination (half anion overlapping with
disordered solvent) is a new one on me - never seen anything like it
in several thousand of my own structures and many thousands more from
thirty-plus years of refereeing and editing duties. This prompted a
close examination of reciprocal space to see if any cell doubling had
been missed. At very low diffraction angle there were a few extremely
faint additional diffraction maxima, but these did not fit with any
sensible doubling of the unit cell and were so weak that they are
unlikely to have resolved the partial anion/solvent overlap in any
case. This is all included here for the sake of full disclosure. We
know that this aspect of the structure is weird. The chemically
important part, however, i.e. the cation structure makes good chemical
sense.
;

_diffrn_ambient_temperature      100.0(2)
_diffrn_radiation_wavelength     1.54178
_diffrn_radiation_type           CuK\a
_diffrn_source                   microsource
_diffrn_measurement_device_type  'Bruker D8 Venture dual source'
_diffrn_measurement_method       '\f and \w scans'
_diffrn_detector_area_resol_mean 7.41
_diffrn_reflns_number            42574
_diffrn_reflns_av_unetI/netI     0.0563
_diffrn_reflns_av_R_equivalents  0.0627
_diffrn_reflns_limit_h_min       -8
_diffrn_reflns_limit_h_max       7
_diffrn_reflns_limit_k_min       -22
_diffrn_reflns_limit_k_max       22
_diffrn_reflns_limit_l_min       -38
_diffrn_reflns_limit_l_max       39
_diffrn_reflns_theta_min         2.802
_diffrn_reflns_theta_max         74.267
_diffrn_reflns_theta_full        67.679
_diffrn_measured_fraction_theta_max 0.953
_diffrn_measured_fraction_theta_full 0.961
_diffrn_reflns_Laue_measured_fraction_max 0.953
_diffrn_reflns_Laue_measured_fraction_full 0.961
_diffrn_reflns_point_group_measured_fraction_max 0.953
_diffrn_reflns_point_group_measured_fraction_full 0.961

_reflns_number_total             8167
_reflns_number_gt                5527
_reflns_threshold_expression     'I > 2\s(I)'
_reflns_Friedel_coverage         0.000
_reflns_Friedel_fraction_max     .
_reflns_Friedel_fraction_full    .
_reflns_special_details          
; 
Reflections were merged by SHELXL according to the crystal 
class for the calculation of statistics and refinement. 
 
_reflns_Friedel_fraction is defined as the number of unique 
Friedel pairs measured divided by the number that would be 
possible theoretically, ignoring centric projections and 
systematic absences. 
;

_computing_data_collection       '<i>APEX3</i> (Bruker-AXS, 2016)'
_computing_cell_refinement       '<i>APEX3</i> (Bruker-AXS, 2016)'
_computing_data_reduction        '<i>APEX3</i> (Bruker-AXS, 2016)'
_computing_structure_solution    '<i>SHELXT</i> (Sheldrick, 2015a)'
_computing_structure_refinement  '<i>SHELXL-2019/2</i> (Sheldrick, 2015b)'
_computing_molecular_graphics    '<i>XP in SHELXTL</i> (Sheldrick, 2008)'
_computing_publication_material  
'<i>SHELX</i> (Sheldrick, 2008) and <i>CIFFIX</i> (Parkin, 2013)'

_refine_special_details          
; 
Refinement progress was checked using <i>Platon</i> (Spek, 2020) and by 
an <i>R</i>-tensor (Parkin, 2000). The final model was further checked 
with the IUCr utility <i>checkCIF</i>. 
;
_refine_ls_structure_factor_coef Fsqd
_refine_ls_matrix_type           full
_refine_ls_weighting_scheme      calc
_refine_ls_weighting_details     
'w=1/[\s^2^(Fo^2^)+(0.1480P)^2^+2.6510P] where P=(Fo^2^+2Fc^2^)/3'
_atom_sites_solution_primary     direct
_atom_sites_solution_secondary   difmap
_atom_sites_solution_hydrogens   difmap
_refine_ls_hydrogen_treatment    constr
_refine_ls_extinction_method     none
_refine_ls_extinction_coef       .
_refine_ls_number_reflns         8167
_refine_ls_number_parameters     619
_refine_ls_number_restraints     39
_refine_ls_R_factor_all          0.1081
_refine_ls_R_factor_gt           0.0756
_refine_ls_wR_factor_ref         0.2614
_refine_ls_wR_factor_gt          0.2298
_refine_ls_goodness_of_fit_ref   1.053
_refine_ls_restrained_S_all      1.053
_refine_ls_shift/su_max          0.000
_refine_ls_shift/su_mean         0.000

loop_
_atom_site_label
_atom_site_type_symbol
_atom_site_fract_x
_atom_site_fract_y
_atom_site_fract_z
_atom_site_U_iso_or_equiv
_atom_site_adp_type
_atom_site_occupancy
_atom_site_site_symmetry_order
_atom_site_calc_flag
_atom_site_refinement_flags_posn
_atom_site_refinement_flags_adp
_atom_site_refinement_flags_occupancy
_atom_site_disorder_assembly
_atom_site_disorder_group
N1 N -0.3485(3) -0.43461(16) 0.28569(8) 0.0390(6) Uani 1 1 d . . . . .
N3 N -0.6971(4) 0.06761(17) 0.14543(9) 0.0449(7) Uani 1 1 d . . . . .
C1 C -0.3399(5) -0.2562(2) 0.10213(10) 0.0424(7) Uani 1 1 d . . . . .
C2 C -0.3269(4) -0.2953(2) 0.14196(9) 0.0407(7) Uani 1 1 d . . . . .
C3 C -0.2615(4) -0.3640(2) 0.15115(9) 0.0443(8) Uani 1 1 d . . . . .
H3 H -0.217540 -0.394353 0.129207 0.053 Uiso 1 1 calc R U . . .
C4 C -0.2610(4) -0.3880(2) 0.19298(9) 0.0406(7) Uani 1 1 d . . . . .
H4 H -0.217864 -0.435300 0.199286 0.049 Uiso 1 1 calc R U . . .
C5 C -0.3228(4) -0.34394(19) 0.22604(9) 0.0391(7) Uani 1 1 d . . . . .
C6 C -0.3888(4) -0.2734(2) 0.21638(9) 0.0403(7) Uani 1 1 d . . . . .
H6 H -0.430469 -0.242482 0.238281 0.048 Uiso 1 1 calc R U . . .
C7 C -0.3914(4) -0.25059(19) 0.17509(9) 0.0393(7) Uani 1 1 d . . . . .
C8 C -0.4522(4) -0.1820(2) 0.15547(9) 0.0413(7) Uani 1 1 d . . . . .
C9 C -0.5236(4) -0.1209(2) 0.17196(10) 0.0433(8) Uani 1 1 d . . . . .
H9 H -0.545091 -0.118015 0.201539 0.052 Uiso 1 1 calc R U . . .
C10 C -0.5676(4) -0.0598(2) 0.14492(10) 0.0433(8) Uani 1 1 d . . . . .
C11 C -0.5338(5) -0.0679(2) 0.10034(10) 0.0450(8) Uani 1 1 d . . . . .
H11 H -0.564500 -0.029171 0.081778 0.054 Uiso 1 1 calc R U . . .
C12 C -0.4595(5) -0.1291(2) 0.08377(10) 0.0457(8) Uani 1 1 d . . . . .
H12 H -0.436230 -0.131852 0.054263 0.055 Uiso 1 1 calc R U . . .
C13 C -0.4167(4) -0.1886(2) 0.11040(9) 0.0418(7) Uani 1 1 d . . . . .
C14 C -0.2719(5) -0.2825(2) 0.06078(9) 0.0437(8) Uani 1 1 d . . . . .
C15 C -0.3680(5) -0.3373(2) 0.03858(10) 0.0474(8) Uani 1 1 d . . . . .
C16 C -0.3005(6) -0.3604(2) -0.00026(11) 0.0521(9) Uani 1 1 d . . . . .
H16 H -0.364232 -0.396976 -0.015775 0.063 Uiso 1 1 calc R U . . .
C17 C -0.1396(6) -0.3299(2) -0.01642(11) 0.0568(10) Uani 1 1 d . . . . .
H17 H -0.094645 -0.345972 -0.042944 0.068 Uiso 1 1 calc R U . . .
C18 C -0.0459(5) -0.2772(2) 0.00552(11) 0.0516(9) Uani 1 1 d . . . . .
H18 H 0.063714 -0.257295 -0.005987 0.062 Uiso 1 1 calc R U . . .
C19 C -0.1087(5) -0.2520(2) 0.04467(10) 0.0479(8) Uani 1 1 d . . . . .
C20 C -0.5461(5) -0.3680(2) 0.05455(12) 0.0567(10) Uani 1 1 d . . . . .
H20A H -0.594832 -0.403405 0.034112 0.085 Uiso 1 1 calc R U . . .
H20B H -0.636360 -0.329073 0.058046 0.085 Uiso 1 1 calc R U . . .
H20C H -0.523216 -0.391775 0.081914 0.085 Uiso 1 1 calc R U . . .
C21 C -0.0011(5) -0.1952(2) 0.06825(11) 0.0543(9) Uani 1 1 d . . . . .
H21A H 0.124047 -0.192089 0.056835 0.081 Uiso 1 1 calc R U . . .
H21B H 0.006531 -0.207979 0.098382 0.081 Uiso 1 1 calc R U . . .
H21C H -0.063442 -0.148499 0.064964 0.081 Uiso 1 1 calc R U . . .
C22 C -0.3128(4) -0.3657(2) 0.27058(9) 0.0405(7) Uani 1 1 d . . . . .
C23 C -0.2595(4) -0.3241(2) 0.30488(9) 0.0410(7) Uani 1 1 d . . . . .
H23 H -0.226660 -0.274500 0.303543 0.049 Uiso 1 1 calc R U . . .
C24 C -0.2609(4) -0.3657(2) 0.34213(9) 0.0402(7) Uani 1 1 d . . . . .
C25 C -0.3209(4) -0.43503(19) 0.33021(9) 0.0389(7) Uani 1 1 d . . . . .
C26 C -0.3645(4) -0.4998(2) 0.35179(10) 0.0426(8) Uani 1 1 d . . . . .
H26 H -0.350984 -0.501868 0.381777 0.051 Uiso 1 1 calc R U . . .
C27 C -0.4253(5) -0.5588(2) 0.3302(1) 0.0452(8) Uani 1 1 d . . . . .
H27 H -0.452488 -0.601994 0.345074 0.054 Uiso 1 1 calc R U . . .
C28 C -0.4485(5) -0.5561(2) 0.28532(10) 0.0470(8) Uani 1 1 d . . . . .
H28 H -0.490195 -0.597552 0.270217 0.056 Uiso 1 1 calc R U . . .
C29 C -0.4113(5) -0.4947(2) 0.26439(10) 0.0436(8) Uani 1 1 d . . . . .
H29 H -0.428704 -0.492831 0.234490 0.052 Uiso 1 1 calc R U . . .
C30 C -0.2007(4) -0.3398(2) 0.38438(9) 0.0416(7) Uani 1 1 d . . . . .
C31 C -0.1742(7) -0.3838(2) 0.41871(12) 0.0608(11) Uani 1 1 d . . . . .
H31 H -0.199661 -0.433904 0.415770 0.073 Uiso 1 1 calc R U . . .
C32 C -0.1110(6) -0.3580(3) 0.45803(12) 0.0635(11) Uani 1 1 d . . . . .
H32 H -0.095269 -0.390368 0.481162 0.076 Uiso 1 1 calc R U . . .
C33 C -0.0719(5) -0.2866(2) 0.46330(11) 0.0554(9) Uani 1 1 d . . . . .
H33 H -0.025666 -0.268665 0.489636 0.067 Uiso 1 1 calc R U . . .
C34 C -0.1009(10) -0.2417(3) 0.42968(15) 0.095(2) Uani 1 1 d . . . . .
H34 H -0.075140 -0.191684 0.432801 0.114 Uiso 1 1 calc R U . . .
C35 C -0.1666(9) -0.2670(3) 0.39135(14) 0.0827(17) Uani 1 1 d . . . . .
H35 H -0.189361 -0.233595 0.368971 0.099 Uiso 1 1 calc R U . . .
C36 C -0.6266(4) 0.0036(2) 0.1648(1) 0.0432(7) Uani 1 1 d . . . . .
C37 C -0.6132(5) 0.0204(2) 0.20893(10) 0.0450(8) Uani 1 1 d . . . . .
H37 H -0.575099 -0.012766 0.230347 0.054 Uiso 1 1 calc R U . . .
C38 C -0.6622(4) 0.0898(2) 0.21618(11) 0.0472(8) Uani 1 1 d . . . . .
C39 C -0.7164(5) 0.1208(2) 0.17614(11) 0.0474(8) Uani 1 1 d . . . . .
C40 C -0.7869(5) 0.1876(2) 0.16479(13) 0.0559(9) Uani 1 1 d . . . . .
H40 H -0.800475 0.224322 0.185531 0.067 Uiso 1 1 calc R U . . .
C41 C -0.8374(5) 0.2005(3) 0.12311(13) 0.0601(10) Uani 1 1 d . . . . .
H41 H -0.880027 0.246952 0.114733 0.072 Uiso 1 1 calc R U . . .
C42 C -0.8258(5) 0.1454(2) 0.09346(12) 0.057(1) Uani 1 1 d . . . . .
H42 H -0.864074 0.153955 0.064935 0.068 Uiso 1 1 calc R U . . .
C43 C -0.7600(5) 0.0791(2) 0.10494(11) 0.0507(9) Uani 1 1 d . . . . .
H43 H -0.757924 0.040938 0.084805 0.061 Uiso 1 1 calc R U . . .
C44 C -0.6685(5) 0.1266(2) 0.25781(11) 0.0515(9) Uani 1 1 d . . . . .
C45 C -0.6283(5) 0.1997(2) 0.26320(13) 0.0562(10) Uani 1 1 d . . . . .
H45 H -0.594426 0.228349 0.239591 0.067 Uiso 1 1 calc R U . . .
C46 C -0.6380(5) 0.2303(3) 0.30327(14) 0.0629(11) Uani 1 1 d . . . . .
H46 H -0.610563 0.280210 0.306688 0.075 Uiso 1 1 calc R U . . .
C47 C -0.6861(5) 0.1906(3) 0.33795(13) 0.0658(12) Uani 1 1 d . . . . .
H47 H -0.693293 0.212640 0.365074 0.079 Uiso 1 1 calc R U . . .
C48 C -0.7240(5) 0.1181(3) 0.33296(12) 0.0599(11) Uani 1 1 d . . . . .
H48 H -0.756287 0.089813 0.356859 0.072 Uiso 1 1 calc R U . . .
C49 C -0.7154(5) 0.0863(3) 0.29335(11) 0.0553(10) Uani 1 1 d . . . . .
H49 H -0.741814 0.036232 0.290342 0.066 Uiso 1 1 calc R U . . .
P1 P 0.000000 0.000000 0.000000 0.0741(6) Uani 1 2 d S . P . .
F1 F -0.0526(6) -0.01403(16) 0.04812(7) 0.0972(11) Uani 1 1 d . . . . .
F2 F -0.0019(5) 0.08408(15) 0.00897(8) 0.0872(9) Uani 1 1 d . . . . .
F3 F 0.2143(5) -0.00308(19) 0.01279(10) 0.1008(11) Uani 1 1 d . . . . .
P2 P -0.6454(4) -0.10616(15) 0.33066(8) 0.0733(7) Uani 0.5 1 d . . P A 1
F4 F -0.4804(12) -0.0525(6) 0.3272(3) 0.146(4) Uani 0.5 1 d . . P A 1
F5 F -0.7079(12) -0.0936(4) 0.2846(2) 0.117(3) Uani 0.5 1 d . . P A 1
F6 F -0.5137(9) -0.1696(3) 0.3137(2) 0.0857(16) Uani 0.5 1 d . . P A 1
F7 F -0.8133(11) -0.1557(5) 0.3302(4) 0.164(4) Uani 0.5 1 d . . P A 1
F8 F -0.581(2) -0.1252(4) 0.3773(2) 0.215(7) Uani 0.5 1 d . . P A 1
F9 F -0.7698(15) -0.0435(4) 0.3475(3) 0.139(3) Uani 0.5 1 d . . P A 1
C1E C -0.300(3) -0.1084(8) 0.3267(4) 0.125(5) Uani 0.5 1 d D U P B 2
H1EA H -0.194652 -0.128106 0.311389 0.151 Uiso 0.5 1 calc R U P B 2
H1EB H -0.383113 -0.147874 0.334731 0.151 Uiso 0.5 1 calc R U P B 2
H1EC H -0.367788 -0.074264 0.308422 0.151 Uiso 0.5 1 calc R U P B 2
C2E C -0.236(2) -0.0722(8) 0.3637(5) 0.112(3) Uani 0.5 1 d D U P B 2
H2EA H -0.151357 -0.032359 0.355959 0.134 Uiso 0.5 1 calc R U P B 2
H2EB H -0.166739 -0.106245 0.382365 0.134 Uiso 0.5 1 calc R U P B 2
O1E O -0.4031(13) -0.0425(5) 0.3866(2) 0.103(2) Uani 0.5 1 d D U P B 2
C3E C -0.360(3) -0.0137(12) 0.4307(4) 0.083(3) Uani 0.5 1 d D U P B 2
H3EA H -0.344340 -0.053934 0.451155 0.100 Uiso 0.5 1 calc R U P B 2
H3EB H -0.245856 0.015654 0.430853 0.100 Uiso 0.5 1 calc R U P B 2
C4E C -0.516(5) 0.030(2) 0.4415(12) 0.073(3) Uani 0.5 1 d D U P B 2
H4EA H -0.496680 0.049870 0.469942 0.109 Uiso 0.5 1 calc R U P B 2
H4EB H -0.530123 0.068885 0.420916 0.109 Uiso 0.5 1 calc R U P B 2
H4EC H -0.628044 -0.000305 0.441102 0.109 Uiso 0.5 1 calc R U P B 2
C1S C -0.530(5) 0.021(2) 0.4386(12) 0.073(3) Uani 0.5 1 d . U P C 3
H1SA H -0.568003 0.012642 0.409038 0.109 Uiso 0.5 1 calc R U P C 3
H1SB H -0.523767 0.072663 0.444288 0.109 Uiso 0.5 1 calc R U P C 3
H1SC H -0.619402 -0.001834 0.457458 0.109 Uiso 0.5 1 calc R U P C 3
C2S C -0.342(3) -0.0123(12) 0.4463(5) 0.083(3) Uani 0.5 1 d . U P C 3
N1S N -0.2037(13) -0.0401(5) 0.4507(3) 0.082(2) Uani 0.5 1 d . U P C 3

loop_
_atom_site_aniso_label
_atom_site_aniso_U_11
_atom_site_aniso_U_22
_atom_site_aniso_U_33
_atom_site_aniso_U_23
_atom_site_aniso_U_13
_atom_site_aniso_U_12
N1 0.0391(13) 0.0495(18) 0.0284(12) 0.0013(10) 0.0012(9) 0.0034(11)
N3 0.0413(14) 0.0528(19) 0.0407(14) 0.0025(12) 0.0039(10) -0.0055(12)
C1 0.0445(17) 0.050(2) 0.0329(15) 0.0017(13) 0.0004(12) -0.0069(14)
C2 0.0393(16) 0.054(2) 0.0292(14) 0.0043(13) 0.0008(11) -0.0018(14)
C3 0.0411(16) 0.063(2) 0.0289(14) -0.0007(14) 0.0032(11) -0.0007(15)
C4 0.0395(16) 0.047(2) 0.0353(16) 0.0034(13) 0.0037(11) 0.0010(13)
C5 0.0328(14) 0.053(2) 0.0312(14) 0.0042(13) 0.0012(10) -0.0022(13)
C6 0.0369(15) 0.053(2) 0.0309(15) -0.0001(13) 0.0016(11) -0.0009(14)
C7 0.0355(15) 0.051(2) 0.0317(15) 0.0041(12) 0.0004(11) -0.0040(13)
C8 0.0402(16) 0.052(2) 0.0317(15) 0.0025(13) -0.0013(11) -0.0065(14)
C9 0.0440(17) 0.054(2) 0.0318(15) 0.0029(13) 0.0011(12) -0.0062(14)
C10 0.0422(17) 0.054(2) 0.0340(15) 0.0038(13) -0.0005(12) -0.0096(14)
C11 0.0554(19) 0.045(2) 0.0349(16) 0.0048(13) -0.0024(13) -0.0074(15)
C12 0.0560(19) 0.051(2) 0.0302(15) 0.0029(13) -0.0022(12) -0.0089(16)
C13 0.0420(16) 0.052(2) 0.0314(15) 0.0029(13) -0.0001(11) -0.0067(14)
C14 0.0504(18) 0.052(2) 0.0286(14) 0.0057(13) 0.0012(12) 0.0045(15)
C15 0.0538(19) 0.055(2) 0.0336(16) 0.0050(14) -0.0023(13) 0.0035(16)
C16 0.066(2) 0.053(2) 0.0378(17) -0.0001(15) -0.0020(15) 0.0040(17)
C17 0.074(3) 0.061(3) 0.0356(17) 0.0035(16) 0.0089(15) 0.014(2)
C18 0.053(2) 0.060(3) 0.0418(18) 0.0082(16) 0.0114(14) 0.0033(17)
C19 0.0534(19) 0.055(2) 0.0353(16) 0.0092(14) 0.0022(13) 0.0024(16)
C20 0.056(2) 0.072(3) 0.0428(19) -0.0003(17) -0.0039(15) -0.0092(19)
C21 0.057(2) 0.061(3) 0.0456(19) 0.0082(16) 0.0047(15) -0.0072(18)
C22 0.0360(15) 0.052(2) 0.0338(15) 0.0056(13) 0.0046(11) 0.0010(13)
C23 0.0378(16) 0.051(2) 0.0341(15) 0.0015(13) 0.0036(11) 0.0025(14)
C24 0.0378(15) 0.052(2) 0.0305(15) -0.0008(13) 0.0042(11) 0.0046(14)
C25 0.0371(15) 0.050(2) 0.0300(14) 0.0024(12) 0.0017(11) 0.0046(13)
C26 0.0403(16) 0.057(2) 0.0305(15) 0.0038(13) 0.0031(11) 0.0054(14)
C27 0.0448(17) 0.050(2) 0.0406(17) 0.0068(14) 0.0038(12) 0.0020(15)
C28 0.0513(19) 0.050(2) 0.0400(17) 0.0018(14) 0.0019(13) -0.0002(15)
C29 0.0443(17) 0.054(2) 0.0326(15) -0.0026(13) 0.0011(12) 0.0013(15)
C30 0.0382(16) 0.055(2) 0.0319(15) -0.0015(13) 0.0036(11) 0.0014(14)
C31 0.091(3) 0.051(3) 0.0402(19) 0.0015(16) -0.0133(18) -0.012(2)
C32 0.082(3) 0.074(3) 0.0337(18) 0.0068(17) -0.0098(17) -0.016(2)
C33 0.062(2) 0.066(3) 0.0383(17) -0.0094(16) -0.0008(14) -0.0080(19)
C34 0.171(6) 0.058(3) 0.055(3) 0.003(2) -0.034(3) -0.028(3)
C35 0.148(5) 0.055(3) 0.044(2) 0.0088(18) -0.027(3) -0.028(3)
C36 0.0412(17) 0.050(2) 0.0386(16) 0.0017(14) 0.0035(12) -0.0025(14)
C37 0.0406(17) 0.058(2) 0.0367(16) 0.0024(14) 0.0026(12) -0.0066(15)
C38 0.0355(16) 0.063(3) 0.0432(17) -0.0023(15) 0.0069(12) -0.0038(15)
C39 0.0369(17) 0.058(2) 0.0470(18) -0.0002(15) 0.0055(13) -0.0041(15)
C40 0.0450(19) 0.065(3) 0.058(2) -0.0008(18) 0.0093(15) 0.0037(17)
C41 0.047(2) 0.069(3) 0.065(2) 0.011(2) 0.0039(16) 0.0087(18)
C42 0.0452(19) 0.076(3) 0.050(2) 0.0118(19) 0.0012(14) 0.0037(18)
C43 0.0419(18) 0.067(3) 0.0435(18) 0.0081(16) 0.0009(13) -0.0051(16)
C44 0.0351(16) 0.072(3) 0.0479(19) -0.0114(17) 0.0052(13) 0.0002(16)
C45 0.0382(18) 0.070(3) 0.061(2) -0.0073(18) 0.0070(14) -0.0006(17)
C46 0.043(2) 0.071(3) 0.074(3) -0.028(2) 0.0035(17) 0.0040(18)
C47 0.044(2) 0.097(4) 0.056(2) -0.030(2) 0.0009(16) 0.004(2)
C48 0.0429(19) 0.094(3) 0.0432(19) -0.0137(19) 0.0018(14) -0.0012(19)
C49 0.0420(18) 0.081(3) 0.0432(18) -0.0112(17) 0.0018(13) -0.0037(18)
P1 0.1364(17) 0.0582(10) 0.0281(6) -0.0017(6) 0.0080(7) 0.0051(9)
F1 0.185(3) 0.0715(19) 0.0363(13) -0.0029(11) 0.0261(16) -0.0021(19)
F2 0.163(3) 0.0551(17) 0.0441(12) -0.0062(10) 0.0163(14) 0.0027(16)
F3 0.134(3) 0.103(3) 0.0659(18) -0.0243(16) -0.0010(17) 0.011(2)
P2 0.1027(19) 0.0618(16) 0.0556(12) 0.0055(10) 0.0051(11) 0.0013(13)
F4 0.106(6) 0.164(9) 0.167(8) 0.037(7) -0.036(6) -0.048(6)
F5 0.154(7) 0.128(6) 0.068(4) -0.017(4) -0.034(4) 0.035(5)
F6 0.087(4) 0.070(4) 0.100(4) -0.001(3) 0.014(3) 0.000(3)
F7 0.085(5) 0.147(8) 0.263(12) -0.056(8) 0.069(6) -0.032(5)
F8 0.52(2) 0.068(5) 0.061(4) 0.010(3) -0.032(8) -0.026(8)
F9 0.215(10) 0.088(6) 0.116(6) 0.007(4) 0.065(6) 0.037(6)
C1E 0.202(14) 0.093(9) 0.082(8) 0.024(7) 0.012(9) -0.020(9)
C2E 0.134(8) 0.087(7) 0.114(7) 0.006(6) 0.012(6) 0.006(6)
O1E 0.112(5) 0.097(5) 0.101(5) 0.003(4) 0.007(4) 0.003(4)
C3E 0.094(5) 0.071(4) 0.084(7) 0.006(6) 0.001(6) -0.007(3)
C4E 0.078(5) 0.072(8) 0.068(4) -0.001(4) -0.002(3) -0.009(5)
C1S 0.078(5) 0.072(8) 0.068(4) -0.001(4) -0.002(3) -0.009(5)
C2S 0.094(5) 0.071(4) 0.084(7) 0.006(6) 0.001(6) -0.007(3)
N1S 0.093(6) 0.054(5) 0.097(6) -0.004(4) -0.016(5) 0.011(4)

_geom_special_details            
; 
 All esds (except the esd in the dihedral angle between two l.s. planes) 
 are estimated using the full covariance matrix.  The cell esds are taken 
 into account individually in the estimation of esds in distances, angles 
 and torsion angles; correlations between esds in cell parameters are only 
 used when they are defined by crystal symmetry.  An approximate (isotropic) 
 treatment of cell esds is used for estimating esds involving l.s. planes. 
;

loop_
_geom_bond_atom_site_label_1
_geom_bond_atom_site_label_2
_geom_bond_distance
_geom_bond_site_symmetry_2
_geom_bond_publ_flag
N1 C29 1.372(4) . ?
N1 C22 1.388(4) . ?
N1 C25 1.415(4) . ?
N3 C43 1.365(4) . ?
N3 C39 1.390(5) . ?
N3 C36 1.423(5) . ?
C1 C13 1.395(5) . ?
C1 C2 1.452(4) . ?
C1 C14 1.484(4) . ?
C2 C3 1.385(5) . ?
C2 C7 1.418(5) . ?
C3 C4 1.392(4) . ?
C3 H3 0.9500 . ?
C4 C5 1.402(5) . ?
C4 H4 0.9500 . ?
C5 C6 1.421(5) . ?
C5 C22 1.462(4) . ?
C6 C7 1.369(4) . ?
C6 H6 0.9500 . ?
C7 C8 1.476(5) . ?
C8 C9 1.350(5) . ?
C8 C13 1.454(4) . ?
C9 C10 1.449(5) . ?
C9 H9 0.9500 . ?
C10 C36 1.401(5) . ?
C10 C11 1.439(4) . ?
C11 C12 1.361(5) . ?
C11 H11 0.9500 . ?
C12 C13 1.416(5) . ?
C12 H12 0.9500 . ?
C14 C15 1.408(5) . ?
C14 C19 1.410(5) . ?
C15 C16 1.393(5) . ?
C15 C20 1.501(5) . ?
C16 C17 1.395(6) . ?
C16 H16 0.9500 . ?
C17 C18 1.370(6) . ?
C17 H17 0.9500 . ?
C18 C19 1.403(5) . ?
C18 H18 0.9500 . ?
C19 C21 1.497(5) . ?
C20 H20A 0.9800 . ?
C20 H20B 0.9800 . ?
C20 H20C 0.9800 . ?
C21 H21A 0.9800 . ?
C21 H21B 0.9800 . ?
C21 H21C 0.9800 . ?
C22 C23 1.377(5) . ?
C23 C24 1.405(4) . ?
C23 H23 0.9500 . ?
C24 C25 1.404(5) . ?
C24 C30 1.475(4) . ?
C25 C26 1.416(5) . ?
C26 C27 1.356(5) . ?
C26 H26 0.9500 . ?
C27 C28 1.424(5) . ?
C27 H27 0.9500 . ?
C28 C29 1.344(5) . ?
C28 H28 0.9500 . ?
C29 H29 0.9500 . ?
C30 C31 1.366(5) . ?
C30 C35 1.388(6) . ?
C31 C32 1.399(5) . ?
C31 H31 0.9500 . ?
C32 C33 1.360(6) . ?
C32 H32 0.9500 . ?
C33 C34 1.361(6) . ?
C33 H33 0.9500 . ?
C34 C35 1.373(6) . ?
C34 H34 0.9500 . ?
C35 H35 0.9500 . ?
C36 C37 1.428(5) . ?
C37 C38 1.353(5) . ?
C37 H37 0.9500 . ?
C38 C39 1.436(5) . ?
C38 C44 1.481(5) . ?
C39 C40 1.382(6) . ?
C40 C41 1.379(6) . ?
C40 H40 0.9500 . ?
C41 C42 1.387(6) . ?
C41 H41 0.9500 . ?
C42 C43 1.363(6) . ?
C42 H42 0.9500 . ?
C43 H43 0.9500 . ?
C44 C45 1.393(6) . ?
C44 C49 1.394(6) . ?
C45 C46 1.388(5) . ?
C45 H45 0.9500 . ?
C46 C47 1.368(7) . ?
C46 H46 0.9500 . ?
C47 C48 1.378(7) . ?
C47 H47 0.9500 . ?
C48 C49 1.384(5) . ?
C48 H48 0.9500 . ?
C49 H49 0.9500 . ?
P1 F2 1.582(3) . ?
P1 F2 1.582(3) 3 ?
P1 F1 1.592(2) . ?
P1 F1 1.592(2) 3 ?
P1 F3 1.594(4) . ?
P1 F3 1.594(4) 3 ?
P2 F7 1.520(8) . ?
P2 F5 1.531(7) . ?
P2 F4 1.557(8) . ?
P2 F9 1.565(8) . ?
P2 F8 1.575(8) . ?
P2 F6 1.608(7) . ?
C1E C2E 1.418(19) . ?
C1E H1EA 0.9800 . ?
C1E H1EB 0.9800 . ?
C1E H1EC 0.9800 . ?
C2E O1E 1.521(12) . ?
C2E H2EA 0.9900 . ?
C2E H2EB 0.9900 . ?
O1E C3E 1.518(12) . ?
C3E C4E 1.42(2) . ?
C3E H3EA 0.9900 . ?
C3E H3EB 0.9900 . ?
C4E H4EA 0.9800 . ?
C4E H4EB 0.9800 . ?
C4E H4EC 0.9800 . ?
C1S C2S 1.50(3) . ?
C1S H1SA 0.9800 . ?
C1S H1SB 0.9800 . ?
C1S H1SC 0.9800 . ?
C2S N1S 1.13(2) . ?

loop_
_geom_angle_atom_site_label_1
_geom_angle_atom_site_label_2
_geom_angle_atom_site_label_3
_geom_angle
_geom_angle_site_symmetry_1
_geom_angle_site_symmetry_3
_geom_angle_publ_flag
C29 N1 C22 129.7(3) . . ?
C29 N1 C25 121.4(3) . . ?
C22 N1 C25 108.8(3) . . ?
C43 N3 C39 120.4(3) . . ?
C43 N3 C36 130.0(3) . . ?
C39 N3 C36 109.2(3) . . ?
C13 C1 C2 107.8(3) . . ?
C13 C1 C14 126.7(3) . . ?
C2 C1 C14 125.4(3) . . ?
C3 C2 C7 119.8(3) . . ?
C3 C2 C1 131.0(3) . . ?
C7 C2 C1 109.2(3) . . ?
C2 C3 C4 119.1(3) . . ?
C2 C3 H3 120.5 . . ?
C4 C3 H3 120.5 . . ?
C3 C4 C5 121.6(3) . . ?
C3 C4 H4 119.2 . . ?
C5 C4 H4 119.2 . . ?
C4 C5 C6 119.0(3) . . ?
C4 C5 C22 122.9(3) . . ?
C6 C5 C22 118.0(3) . . ?
C7 C6 C5 119.1(3) . . ?
C7 C6 H6 120.4 . . ?
C5 C6 H6 120.4 . . ?
C6 C7 C2 121.4(3) . . ?
C6 C7 C8 131.6(3) . . ?
C2 C7 C8 107.0(3) . . ?
C9 C8 C13 121.4(3) . . ?
C9 C8 C7 132.2(3) . . ?
C13 C8 C7 106.4(3) . . ?
C8 C9 C10 120.6(3) . . ?
C8 C9 H9 119.7 . . ?
C10 C9 H9 119.7 . . ?
C36 C10 C11 125.7(3) . . ?
C36 C10 C9 117.2(3) . . ?
C11 C10 C9 117.0(3) . . ?
C12 C11 C10 122.5(3) . . ?
C12 C11 H11 118.8 . . ?
C10 C11 H11 118.8 . . ?
C11 C12 C13 120.2(3) . . ?
C11 C12 H12 119.9 . . ?
C13 C12 H12 119.9 . . ?
C1 C13 C12 132.1(3) . . ?
C1 C13 C8 109.6(3) . . ?
C12 C13 C8 118.3(3) . . ?
C15 C14 C19 121.2(3) . . ?
C15 C14 C1 120.4(3) . . ?
C19 C14 C1 118.4(3) . . ?
C16 C15 C14 118.8(3) . . ?
C16 C15 C20 119.5(3) . . ?
C14 C15 C20 121.6(3) . . ?
C15 C16 C17 120.2(4) . . ?
C15 C16 H16 119.9 . . ?
C17 C16 H16 119.9 . . ?
C18 C17 C16 120.7(3) . . ?
C18 C17 H17 119.6 . . ?
C16 C17 H17 119.6 . . ?
C17 C18 C19 121.2(3) . . ?
C17 C18 H18 119.4 . . ?
C19 C18 H18 119.4 . . ?
C18 C19 C14 117.9(3) . . ?
C18 C19 C21 119.9(3) . . ?
C14 C19 C21 122.2(3) . . ?
C15 C20 H20A 109.5 . . ?
C15 C20 H20B 109.5 . . ?
H20A C20 H20B 109.5 . . ?
C15 C20 H20C 109.5 . . ?
H20A C20 H20C 109.5 . . ?
H20B C20 H20C 109.5 . . ?
C19 C21 H21A 109.5 . . ?
C19 C21 H21B 109.5 . . ?
H21A C21 H21B 109.5 . . ?
C19 C21 H21C 109.5 . . ?
H21A C21 H21C 109.5 . . ?
H21B C21 H21C 109.5 . . ?
C23 C22 N1 107.2(3) . . ?
C23 C22 C5 127.6(3) . . ?
N1 C22 C5 125.2(3) . . ?
C22 C23 C24 110.2(3) . . ?
C22 C23 H23 124.9 . . ?
C24 C23 H23 124.9 . . ?
C25 C24 C23 106.5(3) . . ?
C25 C24 C30 128.6(3) . . ?
C23 C24 C30 124.9(3) . . ?
C24 C25 N1 107.4(3) . . ?
C24 C25 C26 135.6(3) . . ?
N1 C25 C26 116.9(3) . . ?
C27 C26 C25 120.8(3) . . ?
C27 C26 H26 119.6 . . ?
C25 C26 H26 119.6 . . ?
C26 C27 C28 120.2(3) . . ?
C26 C27 H27 119.9 . . ?
C28 C27 H27 119.9 . . ?
C29 C28 C27 119.8(3) . . ?
C29 C28 H28 120.1 . . ?
C27 C28 H28 120.1 . . ?
C28 C29 N1 120.8(3) . . ?
C28 C29 H29 119.6 . . ?
N1 C29 H29 119.6 . . ?
C31 C30 C35 115.6(3) . . ?
C31 C30 C24 123.9(4) . . ?
C35 C30 C24 120.5(3) . . ?
C30 C31 C32 122.6(4) . . ?
C30 C31 H31 118.7 . . ?
C32 C31 H31 118.7 . . ?
C33 C32 C31 120.3(4) . . ?
C33 C32 H32 119.9 . . ?
C31 C32 H32 119.9 . . ?
C32 C33 C34 117.9(4) . . ?
C32 C33 H33 121.0 . . ?
C34 C33 H33 121.0 . . ?
C33 C34 C35 121.7(5) . . ?
C33 C34 H34 119.2 . . ?
C35 C34 H34 119.2 . . ?
C34 C35 C30 121.8(4) . . ?
C34 C35 H35 119.1 . . ?
C30 C35 H35 119.1 . . ?
C10 C36 N3 127.9(3) . . ?
C10 C36 C37 127.0(3) . . ?
N3 C36 C37 104.8(3) . . ?
C38 C37 C36 110.9(3) . . ?
C38 C37 H37 124.5 . . ?
C36 C37 H37 124.5 . . ?
C37 C38 C39 107.4(3) . . ?
C37 C38 C44 126.8(3) . . ?
C39 C38 C44 125.8(4) . . ?
C40 C39 N3 119.6(3) . . ?
C40 C39 C38 132.8(4) . . ?
N3 C39 C38 107.5(3) . . ?
C41 C40 C39 119.5(4) . . ?
C41 C40 H40 120.3 . . ?
C39 C40 H40 120.3 . . ?
C40 C41 C42 119.8(4) . . ?
C40 C41 H41 120.1 . . ?
C42 C41 H41 120.1 . . ?
C43 C42 C41 120.5(4) . . ?
C43 C42 H42 119.8 . . ?
C41 C42 H42 119.8 . . ?
C42 C43 N3 119.8(4) . . ?
C42 C43 H43 120.1 . . ?
N3 C43 H43 120.1 . . ?
C45 C44 C49 118.4(4) . . ?
C45 C44 C38 123.1(4) . . ?
C49 C44 C38 118.6(4) . . ?
C46 C45 C44 119.6(4) . . ?
C46 C45 H45 120.2 . . ?
C44 C45 H45 120.2 . . ?
C47 C46 C45 121.7(5) . . ?
C47 C46 H46 119.2 . . ?
C45 C46 H46 119.2 . . ?
C46 C47 C48 119.0(4) . . ?
C46 C47 H47 120.5 . . ?
C48 C47 H47 120.5 . . ?
C47 C48 C49 120.4(4) . . ?
C47 C48 H48 119.8 . . ?
C49 C48 H48 119.8 . . ?
C48 C49 C44 120.9(4) . . ?
C48 C49 H49 119.6 . . ?
C44 C49 H49 119.6 . . ?
F2 P1 F2 180.00(17) . 3 ?
F2 P1 F1 89.26(14) . . ?
F2 P1 F1 90.74(14) 3 . ?
F2 P1 F1 90.74(14) . 3 ?
F2 P1 F1 89.26(14) 3 3 ?
F1 P1 F1 180.0 . 3 ?
F2 P1 F3 90.06(18) . . ?
F2 P1 F3 89.94(18) 3 . ?
F1 P1 F3 89.94(19) . . ?
F1 P1 F3 90.06(19) 3 . ?
F2 P1 F3 89.93(18) . 3 ?
F2 P1 F3 90.07(18) 3 3 ?
F1 P1 F3 90.06(19) . 3 ?
F1 P1 F3 89.94(19) 3 3 ?
F3 P1 F3 180.0 . 3 ?
F7 P2 F5 82.0(6) . . ?
F7 P2 F4 174.7(7) . . ?
F5 P2 F4 92.9(5) . . ?
F7 P2 F9 89.4(5) . . ?
F5 P2 F9 92.8(5) . . ?
F4 P2 F9 89.7(6) . . ?
F7 P2 F8 95.5(8) . . ?
F5 P2 F8 175.8(5) . . ?
F4 P2 F8 89.7(6) . . ?
F9 P2 F8 90.6(6) . . ?
F7 P2 F6 91.8(4) . . ?
F5 P2 F6 87.9(4) . . ?
F4 P2 F6 89.2(5) . . ?
F9 P2 F6 178.7(5) . . ?
F8 P2 F6 88.8(6) . . ?
C2E C1E H1EA 109.5 . . ?
C2E C1E H1EB 109.5 . . ?
H1EA C1E H1EB 109.5 . . ?
C2E C1E H1EC 109.5 . . ?
H1EA C1E H1EC 109.5 . . ?
H1EB C1E H1EC 109.5 . . ?
C1E C2E O1E 107.9(13) . . ?
C1E C2E H2EA 110.1 . . ?
O1E C2E H2EA 110.1 . . ?
C1E C2E H2EB 110.1 . . ?
O1E C2E H2EB 110.1 . . ?
H2EA C2E H2EB 108.4 . . ?
C3E O1E C2E 114.3(12) . . ?
C4E C3E O1E 105.5(16) . . ?
C4E C3E H3EA 110.6 . . ?
O1E C3E H3EA 110.6 . . ?
C4E C3E H3EB 110.6 . . ?
O1E C3E H3EB 110.6 . . ?
H3EA C3E H3EB 108.8 . . ?
C3E C4E H4EA 109.5 . . ?
C3E C4E H4EB 109.5 . . ?
H4EA C4E H4EB 109.5 . . ?
C3E C4E H4EC 109.5 . . ?
H4EA C4E H4EC 109.5 . . ?
H4EB C4E H4EC 109.5 . . ?
C2S C1S H1SA 109.5 . . ?
C2S C1S H1SB 109.5 . . ?
H1SA C1S H1SB 109.5 . . ?
C2S C1S H1SC 109.5 . . ?
H1SA C1S H1SC 109.5 . . ?
H1SB C1S H1SC 109.5 . . ?
N1S C2S C1S 176(2) . . ?

loop_
_geom_torsion_atom_site_label_1
_geom_torsion_atom_site_label_2
_geom_torsion_atom_site_label_3
_geom_torsion_atom_site_label_4
_geom_torsion
_geom_torsion_site_symmetry_1
_geom_torsion_site_symmetry_2
_geom_torsion_site_symmetry_3
_geom_torsion_site_symmetry_4
_geom_torsion_publ_flag
C13 C1 C2 C3 179.9(3) . . . . ?
C14 C1 C2 C3 -3.5(6) . . . . ?
C13 C1 C2 C7 -1.6(4) . . . . ?
C14 C1 C2 C7 174.9(3) . . . . ?
C7 C2 C3 C4 0.2(5) . . . . ?
C1 C2 C3 C4 178.5(3) . . . . ?
C2 C3 C4 C5 -0.9(5) . . . . ?
C3 C4 C5 C6 0.5(5) . . . . ?
C3 C4 C5 C22 -175.9(3) . . . . ?
C4 C5 C6 C7 0.4(4) . . . . ?
C22 C5 C6 C7 177.0(3) . . . . ?
C5 C6 C7 C2 -1.1(5) . . . . ?
C5 C6 C7 C8 179.5(3) . . . . ?
C3 C2 C7 C6 0.8(5) . . . . ?
C1 C2 C7 C6 -177.9(3) . . . . ?
C3 C2 C7 C8 -179.7(3) . . . . ?
C1 C2 C7 C8 1.7(4) . . . . ?
C6 C7 C8 C9 -0.1(6) . . . . ?
C2 C7 C8 C9 -179.6(3) . . . . ?
C6 C7 C8 C13 178.4(3) . . . . ?
C2 C7 C8 C13 -1.1(3) . . . . ?
C13 C8 C9 C10 0.2(5) . . . . ?
C7 C8 C9 C10 178.4(3) . . . . ?
C8 C9 C10 C36 -174.8(3) . . . . ?
C8 C9 C10 C11 0.7(5) . . . . ?
C36 C10 C11 C12 173.4(3) . . . . ?
C9 C10 C11 C12 -1.7(5) . . . . ?
C10 C11 C12 C13 1.7(5) . . . . ?
C2 C1 C13 C12 179.7(3) . . . . ?
C14 C1 C13 C12 3.2(6) . . . . ?
C2 C1 C13 C8 0.9(4) . . . . ?
C14 C1 C13 C8 -175.6(3) . . . . ?
C11 C12 C13 C1 -179.4(3) . . . . ?
C11 C12 C13 C8 -0.7(5) . . . . ?
C9 C8 C13 C1 178.8(3) . . . . ?
C7 C8 C13 C1 0.1(3) . . . . ?
C9 C8 C13 C12 -0.2(5) . . . . ?
C7 C8 C13 C12 -178.8(3) . . . . ?
C13 C1 C14 C15 -110.5(4) . . . . ?
C2 C1 C14 C15 73.6(4) . . . . ?
C13 C1 C14 C19 70.1(5) . . . . ?
C2 C1 C14 C19 -105.8(4) . . . . ?
C19 C14 C15 C16 -0.9(5) . . . . ?
C1 C14 C15 C16 179.7(3) . . . . ?
C19 C14 C15 C20 -177.5(3) . . . . ?
C1 C14 C15 C20 3.2(5) . . . . ?
C14 C15 C16 C17 0.5(5) . . . . ?
C20 C15 C16 C17 177.1(4) . . . . ?
C15 C16 C17 C18 0.1(6) . . . . ?
C16 C17 C18 C19 -0.3(6) . . . . ?
C17 C18 C19 C14 -0.1(6) . . . . ?
C17 C18 C19 C21 178.8(4) . . . . ?
C15 C14 C19 C18 0.7(5) . . . . ?
C1 C14 C19 C18 -179.9(3) . . . . ?
C15 C14 C19 C21 -178.2(3) . . . . ?
C1 C14 C19 C21 1.2(5) . . . . ?
C29 N1 C22 C23 177.6(3) . . . . ?
C25 N1 C22 C23 1.4(3) . . . . ?
C29 N1 C22 C5 -5.0(5) . . . . ?
C25 N1 C22 C5 178.8(3) . . . . ?
C4 C5 C22 C23 137.4(4) . . . . ?
C6 C5 C22 C23 -39.1(5) . . . . ?
C4 C5 C22 N1 -39.5(5) . . . . ?
C6 C5 C22 N1 144.1(3) . . . . ?
N1 C22 C23 C24 -0.1(4) . . . . ?
C5 C22 C23 C24 -177.4(3) . . . . ?
C22 C23 C24 C25 -1.2(4) . . . . ?
C22 C23 C24 C30 176.1(3) . . . . ?
C23 C24 C25 N1 2.0(3) . . . . ?
C30 C24 C25 N1 -175.2(3) . . . . ?
C23 C24 C25 C26 -174.8(3) . . . . ?
C30 C24 C25 C26 8.0(6) . . . . ?
C29 N1 C25 C24 -178.7(3) . . . . ?
C22 N1 C25 C24 -2.1(3) . . . . ?
C29 N1 C25 C26 -1.2(4) . . . . ?
C22 N1 C25 C26 175.4(3) . . . . ?
C24 C25 C26 C27 178.2(3) . . . . ?
N1 C25 C26 C27 1.6(4) . . . . ?
C25 C26 C27 C28 -0.8(5) . . . . ?
C26 C27 C28 C29 -0.5(5) . . . . ?
C27 C28 C29 N1 0.9(5) . . . . ?
C22 N1 C29 C28 -175.8(3) . . . . ?
C25 N1 C29 C28 -0.1(5) . . . . ?
C25 C24 C30 C31 7.9(6) . . . . ?
C23 C24 C30 C31 -168.8(4) . . . . ?
C25 C24 C30 C35 -172.3(4) . . . . ?
C23 C24 C30 C35 11.0(6) . . . . ?
C35 C30 C31 C32 -2.0(7) . . . . ?
C24 C30 C31 C32 177.8(4) . . . . ?
C30 C31 C32 C33 -0.5(7) . . . . ?
C31 C32 C33 C34 1.7(7) . . . . ?
C32 C33 C34 C35 -0.4(9) . . . . ?
C33 C34 C35 C30 -2.3(10) . . . . ?
C31 C30 C35 C34 3.4(8) . . . . ?
C24 C30 C35 C34 -176.4(5) . . . . ?
C11 C10 C36 N3 12.6(5) . . . . ?
C9 C10 C36 N3 -172.3(3) . . . . ?
C11 C10 C36 C37 -161.3(3) . . . . ?
C9 C10 C36 C37 13.8(5) . . . . ?
C43 N3 C36 C10 14.8(6) . . . . ?
C39 N3 C36 C10 -172.3(3) . . . . ?
C43 N3 C36 C37 -170.2(3) . . . . ?
C39 N3 C36 C37 2.7(3) . . . . ?
C10 C36 C37 C38 172.2(3) . . . . ?
N3 C36 C37 C38 -2.9(4) . . . . ?
C36 C37 C38 C39 1.9(4) . . . . ?
C36 C37 C38 C44 179.1(3) . . . . ?
C43 N3 C39 C40 -4.9(5) . . . . ?
C36 N3 C39 C40 -178.6(3) . . . . ?
C43 N3 C39 C38 172.1(3) . . . . ?
C36 N3 C39 C38 -1.6(4) . . . . ?
C37 C38 C39 C40 176.2(4) . . . . ?
C44 C38 C39 C40 -0.9(6) . . . . ?
C37 C38 C39 N3 -0.2(4) . . . . ?
C44 C38 C39 N3 -177.4(3) . . . . ?
N3 C39 C40 C41 0.1(5) . . . . ?
C38 C39 C40 C41 -176.0(4) . . . . ?
C39 C40 C41 C42 3.2(6) . . . . ?
C40 C41 C42 C43 -1.8(6) . . . . ?
C41 C42 C43 N3 -3.0(5) . . . . ?
C39 N3 C43 C42 6.3(5) . . . . ?
C36 N3 C43 C42 178.6(3) . . . . ?
C37 C38 C44 C45 146.8(4) . . . . ?
C39 C38 C44 C45 -36.6(5) . . . . ?
C37 C38 C44 C49 -32.7(5) . . . . ?
C39 C38 C44 C49 143.9(4) . . . . ?
C49 C44 C45 C46 -0.8(5) . . . . ?
C38 C44 C45 C46 179.7(3) . . . . ?
C44 C45 C46 C47 0.1(6) . . . . ?
C45 C46 C47 C48 0.7(6) . . . . ?
C46 C47 C48 C49 -0.7(6) . . . . ?
C47 C48 C49 C44 0.0(6) . . . . ?
C45 C44 C49 C48 0.7(5) . . . . ?
C38 C44 C49 C48 -179.7(3) . . . . ?
C1E C2E O1E C3E 169.8(13) . . . . ?
C2E O1E C3E C4E 164(2) . . . . ?

_refine_diff_density_max         0.904
_refine_diff_density_min         -0.411
_refine_diff_density_rms         0.069

_shelx_res_file                  
; 
TITL c23007 : space group P21/n 
    c23007.res 
    created by SHELXL-2019/2 at 16:44:35 on 28-Jul-2023 
CELL 1.54178   7.2201  18.5131  31.5422  90.0000  90.9593  90.0000 
ZERR       2   0.0002   0.0007   0.0009   0.0000   0.0017   0.0000 
LATT  1 
SYMM 0.5-X, 0.5+Y, 0.5-Z 
SFAC C H N F P O 
UNIT 208 166 10 24 4 2 
LIST 4 
TEMP -173 
SIZE 0.18 0.06 0.01 
REM COLR dark green 
REM FORM shard 
REM This structure is plain weird. The crystals were tiny - very thin 
REM splintered shards.  Diffraction with MoK(alpha) was exceedingly weak, 
REM but with CuK(alpha) there were just enough identifiable reflections 
REM at high-resolution to justify data collection, which ran for about a 
REM day. The structure solved quite easily and the whole of the organic 
REM part was well resolved. One [PF6]- anion sits on a crystallographic 
REM inversion, so only half of it is in any one asymmetric unit. This means 
REM that another half a charge must come from somewhere. In the remaining 
REM difference density, it was quite easy to pick out another [PF6]- anion, 
REM which must only be present at half occupancy. The rest of the time this 
REM site seems to be occupied by a disordered superposition of acetonitrile 
REM and diethyl ether. Such a combination (half anion overlapping with 
REM disordered solvent) is a new one on me - never seen anything like it 
REM in several thousand of my own structures and many thousands more from 
REM thirty-plus years of refereeing and editing duties. This prompted a 
REM close examination of reciprocal space to see if any cell doubling had 
REM been missed. At very low diffraction angle there were a few extremely 
REM faint additional diffraction maxima, but these did not fit with any 
REM sensible doubling of the unit cell and were so weak that they are 
REM unlikely to have resolved the partial anion/solvent overlap in any 
REM case. This is all included here for the sake of full disclosure. We 
REM know that this aspect of the structure is weird. The chemically 
REM important part, however, i.e. the cation structure makes good chemical 
REM sense. 
L.S. 10 
ACTA 
CONF 
BOND $H 
HTAB 
FMAP 2 
PLAN 5 
REM EXTI    0.000443, SU = 0.0003 : not significant 
WGHT    0.148000    2.651000 
FVAR       0.41260 
N1    3   -0.348521   -0.434614    0.285691    11.00000    0.03913    0.04951 = 
         0.02842    0.00133    0.00115    0.00343 
N3    3   -0.697126    0.067610    0.145428    11.00000    0.04130    0.05283 = 
         0.04073    0.00246    0.00385   -0.00546 
C1    1   -0.339874   -0.256168    0.102132    11.00000    0.04455    0.04990 = 
         0.03287    0.00167    0.00042   -0.00690 
C2    1   -0.326891   -0.295341    0.141964    11.00000    0.03932    0.05356 = 
         0.02917    0.00435    0.00080   -0.00179 
C3    1   -0.261485   -0.364021    0.151153    11.00000    0.04110    0.06283 = 
         0.02890   -0.00071    0.00316   -0.00066 
AFIX  43 
H3    2   -0.217540   -0.394353    0.129207    11.00000   -1.20000 
AFIX   0 
C4    1   -0.261046   -0.387969    0.192981    11.00000    0.03946    0.04722 = 
         0.03532    0.00343    0.00372    0.00099 
AFIX  43 
H4    2   -0.217864   -0.435300    0.199286    11.00000   -1.20000 
AFIX   0 
C5    1   -0.322789   -0.343936    0.226043    11.00000    0.03280    0.05332 = 
         0.03121    0.00416    0.00122   -0.00222 
C6    1   -0.388768   -0.273393    0.216376    11.00000    0.03691    0.05309 = 
         0.03089   -0.00010    0.00162   -0.00088 
AFIX  43 
H6    2   -0.430469   -0.242482    0.238281    11.00000   -1.20000 
AFIX   0 
C7    1   -0.391428   -0.250589    0.175093    11.00000    0.03548    0.05058 = 
         0.03170    0.00411    0.00040   -0.00405 
C8    1   -0.452175   -0.181985    0.155467    11.00000    0.04024    0.05184 = 
         0.03173    0.00246   -0.00127   -0.00653 
C9    1   -0.523554   -0.120926    0.171958    11.00000    0.04401    0.05398 = 
         0.03182    0.00289    0.00115   -0.00621 
AFIX  43 
H9    2   -0.545091   -0.118015    0.201539    11.00000   -1.20000 
AFIX   0 
C10   1   -0.567604   -0.059782    0.144921    11.00000    0.04224    0.05379 = 
         0.03397    0.00376   -0.00054   -0.00960 
C11   1   -0.533785   -0.067933    0.100338    11.00000    0.05536    0.04461 = 
         0.03490    0.00485   -0.00237   -0.00737 
AFIX  43 
H11   2   -0.564500   -0.029171    0.081778    11.00000   -1.20000 
AFIX   0 
C12   1   -0.459470   -0.129073    0.083774    11.00000    0.05600    0.05078 = 
         0.03016    0.00294   -0.00216   -0.00886 
AFIX  43 
H12   2   -0.436230   -0.131852    0.054263    11.00000   -1.20000 
AFIX   0 
C13   1   -0.416663   -0.188581    0.110401    11.00000    0.04197    0.05204 = 
         0.03145    0.00295   -0.00007   -0.00666 
C14   1   -0.271938   -0.282527    0.060779    11.00000    0.05043    0.05201 = 
         0.02860    0.00570    0.00118    0.00452 
C15   1   -0.368009   -0.337261    0.038584    11.00000    0.05375    0.05473 = 
         0.03361    0.00499   -0.00229    0.00353 
C16   1   -0.300530   -0.360383   -0.000258    11.00000    0.06582    0.05266 = 
         0.03778   -0.00015   -0.00198    0.00404 
AFIX  43 
H16   2   -0.364232   -0.396976   -0.015775    11.00000   -1.20000 
AFIX   0 
C17   1   -0.139632   -0.329930   -0.016424    11.00000    0.07378    0.06121 = 
         0.03558    0.00345    0.00886    0.01412 
AFIX  43 
H17   2   -0.094645   -0.345972   -0.042944    11.00000   -1.20000 
AFIX   0 
C18   1   -0.045855   -0.277173    0.005515    11.00000    0.05306    0.06014 = 
         0.04183    0.00819    0.01136    0.00333 
AFIX  43 
H18   2    0.063714   -0.257295   -0.005987    11.00000   -1.20000 
AFIX   0 
C19   1   -0.108715   -0.251966    0.044669    11.00000    0.05336    0.05503 = 
         0.03529    0.00919    0.00224    0.00242 
C20   1   -0.546052   -0.368050    0.054549    11.00000    0.05557    0.07168 = 
         0.04277   -0.00033   -0.00386   -0.00916 
AFIX 137 
H20A  2   -0.594832   -0.403405    0.034112    11.00000   -1.50000 
H20B  2   -0.636360   -0.329073    0.058046    11.00000   -1.50000 
H20C  2   -0.523216   -0.391775    0.081914    11.00000   -1.50000 
AFIX   0 
C21   1   -0.001106   -0.195236    0.068248    11.00000    0.05658    0.06072 = 
         0.04565    0.00819    0.00469   -0.00721 
AFIX 137 
H21A  2    0.124047   -0.192089    0.056835    11.00000   -1.50000 
H21B  2    0.006531   -0.207979    0.098382    11.00000   -1.50000 
H21C  2   -0.063442   -0.148499    0.064964    11.00000   -1.50000 
AFIX   0 
C22   1   -0.312782   -0.365666    0.270580    11.00000    0.03596    0.05189 = 
         0.03384    0.00562    0.00463    0.00098 
C23   1   -0.259544   -0.324124    0.304877    11.00000    0.03779    0.05113 = 
         0.03408    0.00146    0.00362    0.00251 
AFIX  43 
H23   2   -0.226660   -0.274500    0.303543    11.00000   -1.20000 
AFIX   0 
C24   1   -0.260862   -0.365697    0.342126    11.00000    0.03780    0.05237 = 
         0.03045   -0.00081    0.00423    0.00457 
C25   1   -0.320914   -0.435032    0.330205    11.00000    0.03715    0.04953 = 
         0.03000    0.00239    0.00171    0.00463 
C26   1   -0.364505   -0.499751    0.351792    11.00000    0.04034    0.05702 = 
         0.03053    0.00376    0.00312    0.00537 
AFIX  43 
H26   2   -0.350984   -0.501868    0.381777    11.00000   -1.20000 
AFIX   0 
C27   1   -0.425311   -0.558751    0.330203    11.00000    0.04482    0.05038 = 
         0.04057    0.00678    0.00384    0.00199 
AFIX  43 
H27   2   -0.452488   -0.601994    0.345074    11.00000   -1.20000 
AFIX   0 
C28   1   -0.448529   -0.556070    0.285323    11.00000    0.05132    0.04969 = 
         0.03997    0.00179    0.00193   -0.00020 
AFIX  43 
H28   2   -0.490195   -0.597552    0.270217    11.00000   -1.20000 
AFIX   0 
C29   1   -0.411322   -0.494676    0.264392    11.00000    0.04430    0.05391 = 
         0.03261   -0.00265    0.00109    0.00131 
AFIX  43 
H29   2   -0.428704   -0.492831    0.234490    11.00000   -1.20000 
AFIX   0 
C30   1   -0.200719   -0.339821    0.384376    11.00000    0.03820    0.05489 = 
         0.03193   -0.00151    0.00364    0.00136 
C31   1   -0.174182   -0.383793    0.418709    11.00000    0.09094    0.05083 = 
         0.04022    0.00150   -0.01327   -0.01235 
AFIX  43 
H31   2   -0.199661   -0.433904    0.415770    11.00000   -1.20000 
AFIX   0 
C32   1   -0.110961   -0.357951    0.458032    11.00000    0.08208    0.07424 = 
         0.03368    0.00683   -0.00985   -0.01650 
AFIX  43 
H32   2   -0.095269   -0.390368    0.481162    11.00000   -1.20000 
AFIX   0 
C33   1   -0.071857   -0.286609    0.463298    11.00000    0.06180    0.06617 = 
         0.03826   -0.00939   -0.00083   -0.00805 
AFIX  43 
H33   2   -0.025666   -0.268665    0.489636    11.00000   -1.20000 
AFIX   0 
C34   1   -0.100939   -0.241738    0.429676    11.00000    0.17090    0.05843 = 
         0.05499    0.00259   -0.03396   -0.02834 
AFIX  43 
H34   2   -0.075140   -0.191684    0.432801    11.00000   -1.20000 
AFIX   0 
C35   1   -0.166619   -0.266950    0.391346    11.00000    0.14826    0.05463 = 
         0.04433    0.00881   -0.02711   -0.02775 
AFIX  43 
H35   2   -0.189361   -0.233595    0.368971    11.00000   -1.20000 
AFIX   0 
C36   1   -0.626567    0.003642    0.164797    11.00000    0.04118    0.05001 = 
         0.03858    0.00167    0.00348   -0.00248 
C37   1   -0.613225    0.020390    0.208934    11.00000    0.04062    0.05761 = 
         0.03674    0.00239    0.00263   -0.00659 
AFIX  43 
H37   2   -0.575099   -0.012766    0.230347    11.00000   -1.20000 
AFIX   0 
C38   1   -0.662160    0.089817    0.216183    11.00000    0.03553    0.06297 = 
         0.04319   -0.00232    0.00691   -0.00381 
C39   1   -0.716387    0.120813    0.176145    11.00000    0.03687    0.05845 = 
         0.04698   -0.00025    0.00554   -0.00411 
C40   1   -0.786896    0.187578    0.164790    11.00000    0.04503    0.06531 = 
         0.05752   -0.00080    0.00934    0.00365 
AFIX  43 
H40   2   -0.800475    0.224322    0.185531    11.00000   -1.20000 
AFIX   0 
C41   1   -0.837408    0.200465    0.123112    11.00000    0.04689    0.06863 = 
         0.06483    0.01117    0.00393    0.00874 
AFIX  43 
H41   2   -0.880027    0.246952    0.114733    11.00000   -1.20000 
AFIX   0 
C42   1   -0.825841    0.145396    0.093459    11.00000    0.04521    0.07588 = 
         0.04978    0.01177    0.00122    0.00365 
AFIX  43 
H42   2   -0.864074    0.153955    0.064935    11.00000   -1.20000 
AFIX   0 
C43   1   -0.760014    0.079079    0.104940    11.00000    0.04191    0.06668 = 
         0.04347    0.00812    0.00085   -0.00508 
AFIX  43 
H43   2   -0.757924    0.040938    0.084805    11.00000   -1.20000 
AFIX   0 
C44   1   -0.668463    0.126613    0.257812    11.00000    0.03505    0.07156 = 
         0.04791   -0.01142    0.00522    0.00023 
C45   1   -0.628293    0.199671    0.263204    11.00000    0.03816    0.06998 = 
         0.06078   -0.00732    0.00703   -0.00063 
AFIX  43 
H45   2   -0.594426    0.228349    0.239591    11.00000   -1.20000 
AFIX   0 
C46   1   -0.638018    0.230343    0.303269    11.00000    0.04314    0.07121 = 
         0.07439   -0.02790    0.00345    0.00396 
AFIX  43 
H46   2   -0.610563    0.280210    0.306688    11.00000   -1.20000 
AFIX   0 
C47   1   -0.686124    0.190598    0.337953    11.00000    0.04377    0.09725 = 
         0.05647   -0.02992    0.00095    0.00436 
AFIX  43 
H47   2   -0.693293    0.212640    0.365074    11.00000   -1.20000 
AFIX   0 
C48   1   -0.724034    0.118097    0.332961    11.00000    0.04285    0.09359 = 
         0.04324   -0.01373    0.00176   -0.00122 
AFIX  43 
H48   2   -0.756287    0.089813    0.356859    11.00000   -1.20000 
AFIX   0 
C49   1   -0.715399    0.086258    0.293350    11.00000    0.04198    0.08080 = 
         0.04325   -0.01116    0.00177   -0.00369 
AFIX  43 
H49   2   -0.741814    0.036232    0.290342    11.00000   -1.20000 
AFIX   0 
P1    5    0.000000    0.000000    0.000000    10.50000    0.13637    0.05821 = 
         0.02805   -0.00167    0.00799    0.00510 
F1    4   -0.052617   -0.014032    0.048125    11.00000    0.18467    0.07145 = 
         0.03634   -0.00293    0.02614   -0.00215 
F2    4   -0.001882    0.084083    0.008972    11.00000    0.16282    0.05509 = 
         0.04408   -0.00620    0.01632    0.00275 
F3    4    0.214347   -0.003080    0.012795    11.00000    0.13362    0.10287 = 
         0.06591   -0.02433   -0.00102    0.01095 
PART 1 
P2    5   -0.645443   -0.106155    0.330659    10.50000    0.10268    0.06176 = 
         0.05558    0.00545    0.00510    0.00130 
F4    4   -0.480421   -0.052459    0.327205    10.50000    0.10613    0.16364 = 
         0.16738    0.03715   -0.03589   -0.04818 
F5    4   -0.707872   -0.093606    0.284635    10.50000    0.15447    0.12825 = 
         0.06750   -0.01663   -0.03436    0.03455 
F6    4   -0.513698   -0.169560    0.313746    10.50000    0.08671    0.07045 = 
         0.10027   -0.00148    0.01374    0.00049 
F7    4   -0.813284   -0.155737    0.330188    10.50000    0.08504    0.14719 = 
         0.26261   -0.05650    0.06935   -0.03189 
F8    4   -0.581156   -0.125176    0.377293    10.50000    0.51619    0.06760 = 
         0.06099    0.00990   -0.03208   -0.02552 
F9    4   -0.769765   -0.043501    0.347525    10.50000    0.21516    0.08768 = 
         0.11605    0.00689    0.06520    0.03662 
PART 2 
EADP C1S C4E 
EADP C2S C3E 
SAME 0.010 C4E C3E O1E c2E C1E 
SIMU 0.010 C1E > C4E 
C1E   1   -0.300291   -0.108414    0.326706    10.50000    0.20248    0.09262 = 
         0.08164    0.02405    0.01214   -0.01972 
AFIX  33 
H1EA  2   -0.194652   -0.128106    0.311389    10.50000   -1.20000 
H1EB  2   -0.383113   -0.147874    0.334731    10.50000   -1.20000 
H1EC  2   -0.367788   -0.074264    0.308422    10.50000   -1.20000 
AFIX   0 
C2E   1   -0.235635   -0.072235    0.363716    10.50000    0.13384    0.08694 = 
         0.11446    0.00566    0.01179    0.00609 
AFIX  23 
H2EA  2   -0.151357   -0.032359    0.355959    10.50000   -1.20000 
H2EB  2   -0.166739   -0.106245    0.382365    10.50000   -1.20000 
AFIX   0 
O1E   6   -0.403083   -0.042498    0.386575    10.50000    0.11157    0.09681 = 
         0.10140    0.00269    0.00739    0.00266 
C3E   1   -0.360465   -0.013706    0.430746    10.50000    0.09407    0.07065 = 
         0.08425    0.00592    0.00080   -0.00681 
AFIX  23 
H3EA  2   -0.344340   -0.053934    0.451155    10.50000   -1.20000 
H3EB  2   -0.245856    0.015654    0.430853    10.50000   -1.20000 
AFIX   0 
C4E   1   -0.515967    0.029564    0.441517    10.50000    0.07783    0.07246 = 
         0.06833   -0.00132   -0.00231   -0.00882 
AFIX  33 
H4EA  2   -0.496680    0.049870    0.469942    10.50000   -1.50000 
H4EB  2   -0.530123    0.068885    0.420916    10.50000   -1.50000 
H4EC  2   -0.628044   -0.000305    0.441102    10.50000   -1.50000 
AFIX   0 
PART 3 
SIMU 0.010 C1S C2S N1S 
C1S   1   -0.529576    0.020662    0.438610    10.50000    0.07783    0.07246 = 
         0.06833   -0.00132   -0.00231   -0.00882 
AFIX 137 
H1SA  2   -0.568003    0.012642    0.409038    10.50000   -1.50000 
H1SB  2   -0.523767    0.072663    0.444288    10.50000   -1.50000 
H1SC  2   -0.619402   -0.001834    0.457458    10.50000   -1.50000 
AFIX   0 
C2S   1   -0.342019   -0.012252    0.446339    10.50000    0.09407    0.07065 = 
         0.08425    0.00592    0.00080   -0.00681 
N1S   3   -0.203696   -0.040055    0.450703    10.50000    0.09251    0.05438 = 
         0.09732   -0.00369   -0.01642    0.01149 
HKLF 4 
 
 
 
 
REM  c23007 : space group P21/n 
REM wR2 = 0.2614, GooF = S = 1.053, Restrained GooF = 1.053 for all data 
REM R1 = 0.0756 for 5527 Fo > 4sig(Fo) and 0.1081 for all 8167 data 
REM 619 parameters refined using 39 restraints 
 
END 
 
WGHT      0.1480      2.6508 
 
REM Instructions for potential hydrogen bonds 
EQIV $2 -x-1/2, y-1/2, -z+1/2 
HTAB C26 F1_$2 
HTAB C37 F5 
EQIV $3 -x-3/2, y+1/2, -z+1/2 
HTAB C40 F6_$3 
HTAB C40 F7_$3 
EQIV $4 x-1, y, z 
HTAB C42 F2_$4 
HTAB C43 F1_$4 
HTAB C43 F3_$4 
 
REM Highest difference peak  0.904,  deepest hole -0.411,  1-sigma level  0.069 
Q1    1  -0.0221 -0.0742  0.3579  11.00000  0.05    0.90 
Q2    1  -0.8750 -0.0883  0.3661  11.00000  0.05    0.75 
Q3    1  -0.9285 -0.1104  0.3289  11.00000  0.05    0.72 
Q4    1  -0.8108 -0.1381  0.2935  11.00000  0.05    0.66 
Q5    1  -0.4554 -0.1043  0.3291  11.00000  0.05    0.64 
;
_shelx_res_checksum              52056
